# Supplementary material for: Detection of Pancreatic Ductal Adenocarcinoma by Ex Vivo Magnetic Levitation of Plasma Protein-Coated Nanoparticles
Source: Cancers (Basel). 2021 Oct 14;13(20):5155. doi: 10.3390/cancers13205155 (PMC8533958; doi:10.3390/cancers13205155)
Supplement: Supplementary file 1 [file cancers-13-05155-s001.zip]

Archive with 2 entries (2 files):
- cancers-1425635-supplementary.pdf
- Video S1-video_sampleinjection.mp4
